# Supplementary material for: Influence of Feed Composition on the Separation Factor during Nanofiltration of Organic Acids
Source: Membranes (Basel). 2024 Jul 28;14(8):166. doi: 10.3390/membranes14080166 (PMC11356361; doi:10.3390/membranes14080166)
Supplement: Supplementary file 1 [file membranes-14-00166-s001.zip]

Archive with 1 entries (1 files):
- membranes-3090337-supplementary.pdf
